# Supplementary material for: Prognostic MicroRNA Panel for HCV-Associated HCC: Integrating Computational Biology and Clinical Validation
Source: Cancers (Basel). 2022 Jun 21;14(13):3036. doi: 10.3390/cancers14133036 (PMC9265118; doi:10.3390/cancers14133036)
Supplement: Supplementary file 1 [file cancers-14-03036-s001.zip]

Archive with 5 entries (5 files):
- Supplementary Code S1.txt
- Supplementary Code S2.txt
- Table S1.pdf
- Table S2.pdf
- Table S3.pdf
