# Supplementary material for: Prognostic MicroRNA Panel for HCV-Associated HCC: Integrating Computational Biology and Clinical Validation
Source: Cancers (Basel). 2022 Jun 21;14(13):3036. doi: 10.3390/cancers14133036 (PMC9265118; doi:10.3390/cancers14133036)
Supplement: Supplementary file 1 [file cancers-14-03036-s001.zip › Supplementary Code S1.txt]

if (!requireNamespace("BiocManager", quietly = TRUE))
  install.packages("BiocManager")
BiocManager::install(c("GEOquery", "limma ", "ggrepel", "viridis", "tidyverse","ggplots","scales"))
######################################################################################################
#get_data
library("GEOquery")
gset_hcc_hcv <- getGEO("GSE40744",GSEMatrix=TRUE,AnnotGPL=FALSE,GSElimits=c(1,7))
if(length(gset_hcc_hcv)>1) idx <- grep("GPL14613",attr(gset_hcc_hcv,"names")) else idx <- 1
gset_hcc_hcv <- gset_hcc_hcv[[idx]]
##filter_For_HCC_and_CirNoHCC
filter2 <- colnames(gset_hcc_hcv)[gset_hcc_hcv@phenoData@data$"source_name_ch1"=="specimen obtained from explanted liver, CIR" | gset_hcc_hcv@phenoData@data$"source_name_ch1"=="specimen obtained from explanted liver, HCC"]
length(filter2)
gset_hcc_hcv$source_name_ch1
gset.filt2 <- gset_hcc_hcv[,filter2]
gset.filt2
#data_preprocessing
head(exprs(gset.filt2))
dim(exprs(gset.filt2))
colnames(gset.filt2) <- c("CIR1","CIR2","CIR3","CIR4","CIR5","CIR6","CIR7","CIR8","CIR9","CIR10","CIR11","CIR12","CIR13","CIR14","CIR15","CIR16","CIR17","CIR18","HCC1","HCC2","HCC3","HCC4","HCC5","HCC6","HCC7","HCC8","HCC9")
gsms2 <-"000000000000000000111111111" #Grouping names
sml2 <- c()
for(i in 1:nchar(gsms2)) {sml2[i] <- substr(gsms2,i,i)}
head(exprs(gset.filt2))
ex2 <- exprs(gset.filt2)
boxplot(ex2, ylab="Intensities", xlab="Array names")
##################################################################################
#data_normalizing
library("limma")
ex_norm2 <- normalizeBetweenArrays(ex2)
qu2 <- as.numeric(quantile(ex2,c(0.,0.25,0.5,0.75,0.99,1.0),na.rm=T)) 
filt2 <- ( qu2[5]>100 || (qu2[6]-qu2[1]>50 && qu2[2]>0) || (qu2[2]>0 && qu2[2]<1 && qu2[4]>1 && qu2[4]<2))
if(filt2){ex_norm2[which(ex2<=0)] <- NaN; exprs(gset.filt2) <- log2(ex_norm2)}
boxplot(ex_norm2, ylab="Intensities", xlab="Array names")
#################################################################
##differential_expression
sml2 <- paste("G",sml2,sep="")
fl2 <- as.factor(sml2)
head(fl2)
View(fl2)
gset.filt2$description <- fl2
design2 <-model.matrix(~ description + 0, gset.filt2)
colnames(design2) <- levels(fl2)
fit100 <- lmFit(gset.filt2,design2)
cont.matrix2 <- makeContrasts(G1-G0,levels=design2)
fit300 <- contrasts.fit(fit100,cont.matrix2)
fit300 <- eBayes(fit300,0.01)
tT2 <- topTable(fit300,adjust="fdr",sort.by="B",number=1000)
selected2 <- tT2[tT2$adj.P.Val<0.01,]
selected3 <- selected2[abs(selected2$logFC)>1.5,]
write.table(selected3,"Supplementary table1.txt")
################################################################
##generatin volcanoplot
library(scales)
library(ggplot2)
library(ggrepel)
library(viridis)
library(tidyverse)
s_genes=c("hsa-mir-142","hsa-mir-183", "hsa-mir-199b", "hsa-mir-224","hsa-mir-424" )
label=tT2[tT2$miRNA_ID_LIST%in%s_genes,]
label_sig=label[c(1,2,3),]
tT2<-tT2%>%mutate(Significance = ifelse(logFC >= log2(3) & tT2$adj.P.Val < 0.01,"Up", ifelse(logFC<=-log2(3)&tT2$adj.P.Val < 0.01 , "Down", "Not Significant")))

ggplot(tT2, aes(logFC,-log10(adj.P.Val)),label = miRNA_ID_LIST)+
  geom_point(aes(colour = Significance), size=2.5)+
  scale_color_viridis(option="D",discrete=TRUE,begin = ,
                      end = 0.8,
                      direction = 1,)+
  #Set x- and y-axes labels
  xlab(bquote(~Log[2]~ "fold change")) +
  ylab(bquote(~-Log[10]~adjusted~italic(P))) +
  
  #Set the axis limits
  xlim(-6, 6) +
  ylim(0, 10) +
  
  #Set title
  ggtitle('HCC vs Cirhosis Only in Hepatitis C virus patients from GSE40744') +
  
  #Tidy the text labels for a subset of genes
  geom_text_repel(data=label_sig,aes(label=label_sig$miRNA_ID_LIST),fontface="bold",
                  size=3.5,
                  segment.color="black", #This and the next parameter spread out the labels and join them to their points by a line
                  #min.segment.length = 0,
                  #max.overlaps = Inf, max.time= Inf,
                  #segment.inflect =TRUE,
                  #xlim  = c(NA,-3),
                  ylim=c(3.4,Inf),
                  max.iter=10000,
                  segment.size  = 0.2, point.padding = 0.8,
                  box.padding = 5)+
  #vjust=1.0) +
  
  #Add a vertical line for fold change cut-offs
  geom_vline(xintercept=c(-log2(3), log2(3)), linetype="longdash", colour="black", size=0.4) +
  #  geom_text(data=label,aes(label=SYMBOL), 
  # nudge_x = 0.25, nudge_y = 0.25, 
  #check_overlap = T)+
  #Add a horizontal line for P-value cut-off
  geom_hline(yintercept=-log10(0.01), linetype="longdash", colour="black", size=0.4)+
  theme(
    plot.title = element_text(hjust = 0.5))#+coord_cartesian(ylim = c(0, 100))
