# Supplementary material for: Prognostic MicroRNA Panel for HCV-Associated HCC: Integrating Computational Biology and Clinical Validation
Source: Cancers (Basel). 2022 Jun 21;14(13):3036. doi: 10.3390/cancers14133036 (PMC9265118; doi:10.3390/cancers14133036)
Supplement: Supplementary file 1 [file cancers-14-03036-s001.zip › Supplementary Code S2.txt]

library(TCGAbiolinks)
library(dplyr)
library(DT)
##downlaod miRNA gene expression HCC samples from TCGA
HCC <- GDCquery(project = "TCGA-LIHC",
                data.category = "Transcriptome Profiling",
                experimental.strategy = "miRNA-Seq",
                data.type = "miRNA Expression Quantification",
                workflow.type = "BCGSC miRNA Profiling")

GDCdownload(HCC)
data <- GDCprepare(HCC)
##download clinical data for HCC samples
clinic=GDCquery_clinic("TCGA-LIHC", type = "Clinical", save.csv = TRUE)
HCC_clinic <- GDCquery(project = "TCGA-LIHC", 
                       data.category = "Clinical", 
                       data.type = "Clinical Supplement",
                       legacy = TRUE)
GDCdownload(HCC_clinic)
clinic<-GDCprepare_clinic(HCC_clinic, clinical.info="patient",directory = "GDCdata")
###############################################################################
## extract etilogy specific hcc samples
HCV=clinic %>% filter(history_hepato_carcinoma_risk_factors=="Hepatitis C")
#######
##DE for miRNA of different etiological groups
miRNA_HCV=GDCquery(project = "TCGA-LIHC",
                   data.category = "Transcriptome Profiling",
                   experimental.strategy = "miRNA-Seq",
                   data.type = "miRNA Expression Quantification",workflow.type = "BCGSC miRNA Profiling",
                   barcode =HCV[,1])

GDCdownload(miRNA_HCV)
miRNA_HCV_data<- GDCprepare(miRNA_HCV)
miRNA_HCV_data1<-miRNA_HCV_data %>% select(starts_with("reads_per_million"))
row.names(miRNA_HCV_data1)=miRNA_HCV_data[,1]
############################################
#dataFilt <- TCGAanalyze_Filtering(tabDF = dataFilt, method = "quantile", qnt.cut = 0.25)
dataFilt <- miRNA_HCV_data1[!(rowSums(miRNA_HCV_data1 >10) < 27),]
samplesNT <- TCGAquery_SampleTypes(colnames(dataFilt), typesample = c("NT"))
samplesTP <- TCGAquery_SampleTypes(colnames(dataFilt), typesample = c("TP"))
dataDEGs <- TCGAanalyze_DEA(dataFilt[,samplesNT],
                            dataFilt[,samplesTP],
                            Cond1type = "Normal",
                            Cond2type = "Tumor", paired = FALSE, log.trans = TRUE,fdr.cut = 0.05)
dataDEGs1 <- TCGAanalyze_DEA(dataFilt[,samplesNT],
                             dataFilt[,samplesTP],
                             Cond1type = "Normal",
                             Cond2type = "Tumor", paired = FALSE, log.trans = TRUE,fdr.cut = 1)
dataDEGsFilt <- dataDEGs1[abs(dataDEGs1$logFC) >= 1,]
dataDEGsFilt <- dataDEGsFilt[abs(dataDEGsFilt$FDR) <= 0.05,]
dataTP <- dataFilt[,samplesTP]
dataTN <- dataFilt[,samplesNT]
dataDEGsFiltLevel <- TCGAanalyze_LevelTab(dataDEGsFilt,"Tumor","Normal",
                                          dataTP,dataTN)
##generatin volcanoplot
library(scales)
library(ggplot2)
library(ggrepel)
library(viridis)
library(tidyverse)
s_genes=dataDEGsFiltLevel$mRNA
s_genes=c("hsa-mir-142", "hsa-mir-183","hsa-mir-199b", "hsa-mir-224", "hsa-mir-424" )
label=dataDEGsFiltLevel[row.names(dataDEGsFiltLevel)%in%s_genes,]
label_sig=label
dataDEGs1<-dataDEGs1%>%mutate(Significance = ifelse(logFC >= log2(1) & dataDEGs1$FDR < 0.05,"Up", ifelse(logFC<=-log2(1)&dataDEGs1$FDR < 0.05 , "Down", "Not Significant")))
dataDEGs1<-as.data.frame(dataDEGs1)
ggplot(dataDEGs1, aes(logFC,-log10(FDR)),label =label)+
  geom_point(aes(colour = Significance), size=2.5)+
  scale_color_viridis(option="D",discrete=TRUE,begin = ,
                      end = 0.8,
                      direction = 1,)+
  #Set x- and y-axes labels
  xlab(bquote(~Log[2]~ "fold change")) +
  ylab(bquote(~-Log[10]~FDR)) +
  
  #Set the axis limits
  xlim(-6, 6) +
  ylim(0, 20) +
  
  #Set title
  ggtitle('HCC vs Normal tissue in Hepatitis C virus patients from TCGA') +
  
  #Tidy the text labels for a subset of genes
  geom_text_repel(data=label_sig,aes(label=row.names(label)),fontface="bold",
                  size=3.5,
                  segment.color="black", #This and the next parameter spread out the labels and join them to their points by a line
                  #min.segment.length = 0,
                  max.overlaps = Inf, max.time= Inf,
                  #segment.inflect =TRUE,
                  #xlim  = c(NA,-3),
                  ylim=c(2,Inf),
                  max.iter=10000,
                  segment.size  = 0.2, point.padding = 0.5,
                  box.padding = 2)+
  #vjust=1.0) +
  
  #Add a vertical line for fold change cut-offs
  geom_vline(xintercept=c(-log2(2), log2(2)), linetype="longdash", colour="black", size=0.4) +
  #  geom_text(data=label,aes(label=SYMBOL), 
  # nudge_x = 0.25, nudge_y = 0.25, 
  #check_overlap = T)+
  #Add a horizontal line for P-value cut-off
  geom_hline(yintercept=-log10(0.05), linetype="longdash", colour="black", size=0.4)+
  theme(
    plot.title = element_text(hjust = 0.5))#+coord_cartesian(ylim = c(0, 100))
####################################################################################
